# Supplementary material for: Dissecting Listeria monocytogenes Persistent Contamination in a Retail Market Using Whole-Genome Sequencing
Source: Microbiol Spectr. 2022 May 17;10(3):e00185-22. doi: 10.1128/spectrum.00185-22 (PMC9241689; doi:10.1128/spectrum.00185-22)
Supplement: SUPPLEMENTAL FILE 1 — Supplemental material. Download spectrum.00185-22-s001.xlsx, XLSX file, 0.01 MB [file spectrum.00185-22-s001.xlsx]

## Sheet: Sheet1
Table S1 The polymorphic genes identified among the Cluster A isolates
polymorphic genes*	polymorphic	gene function	COGs categories
A6K41_00665	1bp in/del	hypothetical protein	Function Unknown (S)
A6K41_05595	different numbers of tandem repeats	cell surface protein	Function Unknown (S)
A6K41_05670#	non-synonymous snp, Pro23Leu	microcompartment protein PduB	Amino Acid metabolism and transport (E)
A6K41_05895#	non-synonymous snp, Met161Ile	precorrin-4 C(11)-methyltransferase	Co-enzyme transport and metabolism (H)
A6K41_07850#	non-synonymous snp, Gln567His	single-stranded-DNA-specific exonuclease RecJ	Replication, recombination and repair (L)
A6K41_09355	different numbers of tandem repeats	cell surface protein	Secondary metabolites biosynthesis, transport and catabolism (Q)
A6K41_10410#	non-synonymous snp, Pro234Ser	glycosyl hydrolase family 38	Carbohydrate metabolism and transport (G)
A6K41_10940#	non-synonymous snp, Ala95Asp	alpha/beta hydrolase	Function Unknown (S)
A6K41_11090#	non-synonymous snp, Ser4Phe	fructose-bisphosphate aldolase	Carbohydrate metabolism and transport (G)
A6K41_11235#	non-synonymous snp, Ala297Val	oxidoreductase	Function Unknown (S)
A6K41_11585#	non-synonymous snp, Ala46Val	hypothetical protein	Function Unknown (S)
A6K41_12225#	synonymous snp	hypothetical protein	Function Unknown (S)
A6K41_14230#	synonymous snp	cytochrome D ubiquinol oxidase subunit I	Energy production and conversion (C)
*Locus tag in strain ICDC-LM188. #Locus that match the SNPs-calling. There were two another SNPs located in intergenic region.
