# Supplementary material for: Dissecting Listeria monocytogenes Persistent Contamination in a Retail Market Using Whole-Genome Sequencing
Source: Microbiol Spectr. 2022 May 17;10(3):e00185-22. doi: 10.1128/spectrum.00185-22 (PMC9241689; doi:10.1128/spectrum.00185-22)
Supplement: SUPPLEMENTAL FILE 2 — Supplemental material. Download spectrum.00185-22-s002.xlsx, XLSX file, 0.01 MB [file spectrum.00185-22-s002.xlsx]

## Sheet: Sheet1
Table S2 The polymorphic genes identified among the Cluster B isolates
Polymorphic genes	gene function	polymorphic	COGs categories
A6K41_00130#	PTS sorbose transporter subunit IIC	non-synonymous snp, premature termination codon	Carbohydrate metabolism and transport (G)
A6K41_00600#	lipase	non-synonymous snp, Ala78Thr	Lipid metabolism (I)
A6K41_02870#	cysteine methyltransferase	non-synonymous snp, Arg19Ser	Transcription (K)
A6K41_04085#	magnesium-transporting ATPase	non-synonymous snp, Asp180Tyr	Inorganic ion transport and metabolism (P)
A6K41_04170#	multidrug ABC transporter ATP-binding protein	non-synonymous snp, Gly303Ser	Defense mechanisms (V)
A6K41_05175#	fucose isomerase	non-synonymous snp, Thr182Met	Carbohydrate metabolism and transport (G)
A6K41_05595	cell surface protein	different numbers of tandem repeats	Function Unknown (S)
A6K41_05900#	cobalamin biosynthesis protein CbiG	non-synonymous snp, Gly170Glu	Co-enzyme transport and metabolism (H)
A6K41_06470#	multidrug MFS transporter	synonymous snp	Amino Acid metabolism and transport, Carbohydrate metabolism and transport and Inorganic ion transport and metabolism (EGP)
A6K41_06960#	glycine cleavage system protein T	non-synonymous snp, Lys273Asn	Amino Acid metabolism and transport (E)
A6K41_07075#	dihydrolipoyl dehydrogenase	non-synonymous snp, Thr76Ile	Energy production and conversion (C)
A6K41_07390#	Zn-dependent hydrolase	synonymous snp	Inorganic ion transport and metabolism (P)
A6K41_08570	cell surface protein	different numbers of tandem repeats	Cell wall/membrane/envelope biogenesis (M)
A6K41_08650#	MFS transporter	non-synonymous snp, Glu123Val	Amino Acid metabolism and transport, Carbohydrate metabolism and transport and Inorganic ion transport and metabolism (EGP)
A6K41_09355	cell surface protein	different numbers of tandem repeats	Secondary metabolites biosynthesis, transport and catabolism (Q)
A6K41_10340#	PTS mannose transporter subunit IID	synonymous snp	Carbohydrate metabolism and transport (G)
A6K41_11605#	shikimate dehydrogenase	synonymous snp	Amino Acid metabolism and transport (E)
A6K41_12930#	HPr kinase/phosphorylase	non-synonymous snp, Ala218Val	Signal Transduction (T)
A6K41_12995#	phosphate ABC transporter ATP-binding protein	non-synonymous snp, Ala17Val	Inorganic ion transport and metabolism (P)
A6K41_13345#	fructose-1,6-bisphosphate aldolase, class II	synonymous snp	Carbohydrate metabolism and transport (G)
*Locus tag in strain ICDC-LM188. # Locus that match the SNPs-calling. There were four another SNPs located in intergenic region and one SNP located in a code gene which was not share-loci identified by wg-MLST.
