# Supplementary material for: Dissecting Listeria monocytogenes Persistent Contamination in a Retail Market Using Whole-Genome Sequencing
Source: Microbiol Spectr. 2022 May 17;10(3):e00185-22. doi: 10.1128/spectrum.00185-22 (PMC9241689; doi:10.1128/spectrum.00185-22)
Supplement: SUPPLEMENTAL FILE 3 — Supplemental material. Download spectrum.00185-22-s003.xlsx, XLSX file, 0.01 MB [file spectrum.00185-22-s003.xlsx]

## Sheet: Sheet1
Table S3 The comparison of pLM1692 and pLM1686 using Blastn
pLM1692_gene_id	pLM1686_gene_id	percentage of identical matches	e-value
LM1692_plasmid_00002	pLM1686_00006	98.251	8.88e-174
LM1692_plasmid_00003	pLM1686_00005	95.885	3.81e-112
LM1692_plasmid_00004	pLM1686_00004	99.156	3.02e-122
LM1692_plasmid_00007	pLM1686_00002	86.878	0
LM1692_plasmid_00008	pLM1686_00001	97.09	0
LM1692_plasmid_00011	pLM1686_00060	100	0
LM1692_plasmid_00012	pLM1686_00059	100	7.45e-149
LM1692_plasmid_00013	pLM1686_00058	100	0
LM1692_plasmid_00014	pLM1686_00057	100	0
LM1692_plasmid_00015	pLM1686_00056	100	0
LM1692_plasmid_00016	pLM1686_00055	100	0
LM1692_plasmid_00017	pLM1686_00054	99.613	0
LM1692_plasmid_00018	pLM1686_00053	100	0
LM1692_plasmid_00019	pLM1686_00052	99.744	0
LM1692_plasmid_00020	pLM1686_00051	99.074	0
LM1692_plasmid_00021	pLM1686_00050	98.775	0
LM1692_plasmid_00022	pLM1686_00049	88.205	4.98e-132
LM1692_plasmid_00023	pLM1686_00046	98.913	0
LM1692_plasmid_00024	pLM1686_00045	100	0
LM1692_plasmid_00025	pLM1686_00044	99.372	0
LM1692_plasmid_00026	pLM1686_00043	87.213	0
LM1692_plasmid_00027	pLM1686_00042	99.479	5.35e-99
LM1692_plasmid_00028	pLM1686_00041	99.742	0
LM1692_plasmid_00029	pLM1686_00040	99.683	0
LM1692_plasmid_00030	pLM1686_00039	99.631	0
LM1692_plasmid_00031	pLM1686_00038	99.612	0
LM1692_plasmid_00032	pLM1686_00037	99.72	0
LM1692_plasmid_00033	pLM1686_00036	98.765	6.66e-124
LM1692_plasmid_00034	pLM1686_00035	100	6.18e-119
LM1692_plasmid_00035	pLM1686_00034	99.844	0
LM1692_plasmid_00036	pLM1686_00033	99.206	0
LM1692_plasmid_00037	pLM1686_00032	100	2.4e-97
LM1692_plasmid_00038	pLM1686_00031	100	7.65e-154
LM1692_plasmid_00039	pLM1686_00030	99.715	0
LM1692_plasmid_00040	pLM1686_00029	99.825	0
LM1692_plasmid_00041	pLM1686_00028	100	1.53e-140
LM1692_plasmid_00042	pLM1686_00027	99.021	0
LM1692_plasmid_00043	pLM1686_00026	99.647	0
LM1692_plasmid_00044	pLM1686_00025	99.757	0
LM1692_plasmid_00045	pLM1686_00024	99.662	0
LM1692_plasmid_00046	pLM1686_00023	100	1.86e-180
LM1692_plasmid_00047	pLM1686_00022	99.861	0
LM1692_plasmid_00048	pLM1686_00021	100	0
LM1692_plasmid_00049	pLM1686_00020	99.328	0
LM1692_plasmid_00050	pLM1686_00019	100	0
LM1692_plasmid_00051	pLM1686_00018	99.346	0
LM1692_plasmid_00052	pLM1686_00017	100	3.04e-127
LM1692_plasmid_00053	pLM1686_00016	100	0
LM1692_plasmid_00054	pLM1686_00015	99.031	0
LM1692_plasmid_00055	pLM1686_00014	99.194	0
LM1692_plasmid_00056	pLM1686_00013	92.941	0
LM1692_plasmid_00057	pLM1686_00012	93.298	0
LM1692_plasmid_00058	pLM1686_00011	99.702	8.65e-179
LM1692_plasmid_00059	pLM1686_00010	99.499	0
LM1692_plasmid_00060	pLM1686_00009	98.099	0
LM1692_plasmid_00061	pLM1686_00008	98.824	1.5e-130
LM1692_plasmid_00062	pLM1686_00007	99.383	0
