# Supplementary material for: Dissecting Listeria monocytogenes Persistent Contamination in a Retail Market Using Whole-Genome Sequencing
Source: Microbiol Spectr. 2022 May 17;10(3):e00185-22. doi: 10.1128/spectrum.00185-22 (PMC9241689; doi:10.1128/spectrum.00185-22)
Supplement: SUPPLEMENTAL FILE 4 — Supplemental material. Download spectrum.00185-22-s004.xlsx, XLSX file, 0.01 MB [file spectrum.00185-22-s004.xlsx]

## Sheet: Sheet1
Table S4 The accession number for each isolate used in this study
Strain_id	accession number
ICDC-LM188	CP015593
ICDC-LM1175	QDBN00000000
ICDC-LM1197	QDBM00000000
ICDC-LM1201	JAKENL000000000
ICDC-LM1203	QDBL00000000
ICDC-LM1204	QDBK00000000
ICDC-LM1207	JAKEOP000000000
ICDC-LM1208	JAKEOB000000000
ICDC-LM1218	JAKEPI000000000
ICDC-LM1220	QDBJ00000000
ICDC-LM1233	QDBI00000000
ICDC-LM1234	JAKEOC000000000
ICDC-LM1249	QDBH00000000
ICDC-LM1250	JAKENQ000000000
ICDC-LM1253	JAKENP000000000
ICDC-LM1255	JAKEOA000000000
ICDC-LM1296	QDBG00000000
ICDC-LM1341	JAKENS000000000
ICDC-LM1342	JAKEPB000000000
ICDC-LM1346	JAKENT000000000
ICDC-LM1361	QDBF00000000
ICDC-LM1373	JAKEPK000000000
ICDC-LM1378	JAKEOL000000000
ICDC-LM1404	JAKENU000000000
ICDC-LM1405	JAKENH000000000
ICDC-LM1420	JAKEPC000000000
ICDC-LM1449	JAKENO000000000
ICDC-LM1452	JAKENN000000000
ICDC-LM1453	JAKENX000000000
ICDC-LM1457	JAKENM000000000
ICDC-LM1459	QDBE00000000
ICDC-LM1473	JAKENY000000000
ICDC-LM1492	JAKEPL000000000
ICDC-LM1496	QDBD00000000
ICDC-LM1497	JAKEPG000000000
ICDC-LM1500	JAKEOR000000000
ICDC-LM1502	JAKEPH000000000
ICDC-LM1507	JAKEOS000000000
ICDC-LM1508	JAKENV000000000
ICDC-LM1509	QDBC00000000
ICDC-LM1514	QDBB00000000
ICDC-LM1515	QDBA00000000
ICDC-LM1520	QDAZ00000000
ICDC-LM1523	QDAY00000000
ICDC-LM1524	JAKEOT000000000
ICDC-LM1525	JAKEOM000000000
ICDC-LM1540	JAKEPA000000000
ICDC-LM1542	QDAW00000000
ICDC-LM1572	QDAU00000000
ICDC-LM1598	JAKEOH000000000
ICDC-LM1599	JAKEOI000000000
ICDC-LM1602	JAKEOJ000000000
ICDC-LM1603	JAKEOK000000000
ICDC-LM1604	JAKENR000000000
ICDC-LM1605	QDAT00000000
ICDC-LM1620	QDAS00000000
ICDC-LM1621	JAKEOE000000000
ICDC-LM1625	JAKEPJ000000000
ICDC-LM1626	JAKEOF000000000
ICDC-LM1627	JAKEOU000000000
ICDC-LM1637	QDAR00000000
ICDC-LM1638	JAKEOG000000000
ICDC-LM1658	JAKEOV000000000
ICDC-LM1659	JAKENK000000000
ICDC-LM1661	JAKEOW000000000
ICDC-LM1662	JAKEOX000000000
ICDC-LM1665	JAKEPM000000000
ICDC-LM1674	QDAQ00000000
ICDC-LM1692	JAKEPD000000000
ICDC-LM1693	JAKENJ000000000
ICDC-LM1713	JAKEPE000000000
ICDC-LM1728	JAKENW000000000
ICDC-LM1744	JAKEOO000000000
ICDC-LM1746	JAKEOY000000000
ICDC-LM1782	JAKEPF000000000
ICDC-LM1784	QDAL00000000
ICDC-LM1798	JAKENG000000000
ICDC-LM1807	JAKEON000000000
ICDC-LM1812	JAKEOZ000000000
ICDC-LM1821	JAKENZ000000000
ICDC-LM1822	JAKENI000000000
ICDC-LM1844	JAKEOD000000000
ICDC-LM1845	JAKEOQ000000000
ICDC-LM1848	JAKEPN000000000
